# Supplementary material for: Nanoparticles Containing Curcumin Useful for Suppressing Macrophages In Vivo in Mice
Source: PLoS One. 2015 Sep 11;10(9):e0137207. doi: 10.1371/journal.pone.0137207 (PMC4567266; doi:10.1371/journal.pone.0137207)
Supplement: S1 Table — a Curcumin solution dissolved in 50% DMSO in water (v/v) was added to freeze-dried empty liposomes, and free curcumin and DMSO were removed by ultrafiltration [15, 16]. bCurcumin was dissolved in 50% N,N-dimethylformamide (DMF; Wako) in water (v/v). Following procedure is described in the footnotea [15, 16]. cCurcumin was dissolved in 50% DMSO in water (v/v) containing 12% cremophore (w/v). Following procedure is described in the footnotea [15, 16]. dCurcumin was dissolved in water containing 22% cremophore (w/v). Following procedure is described in the footnotea [15, 16]. e Transmembrane pH-gradient liposomes and curcumin were mixed at above the phase transition temperature (70°C) [17, 18]. fLipid films were hydrated with curcumin or curcumin/albumin solution [19]. g Curcumin or curcumin/albumin solution was admixed to a lipid suspension containing sodium cholate, and this surfactant was removed by ultrafiltration [20, 21]. h Initial amount of curcumin applied for liposomal procedure. iCurcumin or lipid concentration after liposomal formation. jThese values were obtained by final curcumin concentration (μg/ml) / final lipid concentration (mg/ml). This is a parameter to evaluate loading efficiency of curcumin into liposomes. kIn freeze-drying or remote loading method, this represents each intraliposomal buffer of empty liposomes used for loading curcumin. In Bangham or improved cholate dialysis method, this represents each buffer used for hydration of lipid films. l Final suspension buffers of liposomes after loading curcumin. (XLSX) [file pone.0137207.s001.xlsx]

## Sheet: Sheet2
	Table S1
	Method	Loading material	Initial curcuminh	Initial lipidh	Final curcumini	Final lipidi	Curcumin/Lipidj	Solution bufferk	Final suspension bufferl
			(mg/mL)	(mg/mL)	(mg/mL)	(mg/mL)	(mg/mg)
	(1) Freeze-dryinga	Curcumin	5	10	0.044	4	0.011	0.9 % NaCl in10 mM TAPS (1ml, pH 8.4)	PBS (1 ml, pH 7.2)
	(2) Freeze-dryingb		57.5	10	0.068	4.69	0.0144989	0.9 % NaCl in 10 mM TAPS (1 ml, pH 8.4)	PBS (1 ml, pH 7.2)
	(3) Freeze-dryingc		10	20	0.026	1.74	0.0149425	0.9 % NaCl in 10 mMTAPS (0.5 ml, pH 8.4)	0.9 % NaCl in 10mM HEPES (0.5 ml, pH 7.4)
	(4) Freeze-dryingd		2.3	10	0.005	2.01	0.00248756	0.9 % NaCl in 10 mM TAPS (1 ml, pH 8.4)	0.3M Sucrose in 10mM phosphate (1ml, pH 7.0)
	(5) Remote loadinge		2	6	0.022	4.97	0.00442656	10 mM phosphate (3 ml, pH 11)	0.9 % NaCl in 10mM phosphate (3 ml, pH 7.0)
	(6) Banghamf		7.3	6	0.013	2.98	0.00436242	0.9 % NaCl in 10 mM TAPS (3 ml, pH 10)	0.9 % NaCl in 10mM TAPS (3 ml, pH 7.0)
	(7) Improved cholate dialysisg		1	6	0.007	3.87	0.00180879	10 mM phosphate (3 ml, pH 11)	0.3M Sucrose in 10mM phosphate (3 ml, pH 7.0)
	(8) Banghamf	Curcumin/BSA	1.067	6	0.541	3.68	0.147011	10 mM phosphate (3 ml, pH 8.0)	0.9 % NaCl in 10mM HEPES (3 ml, pH 7.2)
	(9) Improved cholate dialysisg		1.067	6	1.894	3.7	0.511892	10 mM phosphate (3 ml, pH 8.0)	0.9 % NaCl in 10mM HEPES (3 ml, pH 7.2)
